# Supplementary material for: Age-Stratified Clinicopathological Features and Efficacy of Adjuvant Chemotherapy in Resectable Gastric Cancer: An East-West Population-Based Study
Source: Curr Oncol. 2025 Aug 26;32(9):480. doi: 10.3390/curroncol32090480 (PMC12468768; doi:10.3390/curroncol32090480)
Supplement: Supplementary file 1 [file curroncol-32-00480-s001.zip]

Archive with 1 entries (1 files):
- curroncol-3763830-supplementary.pdf
